# Supplementary material for: Retrospective chart review demonstrating effectiveness of bimodal neuromodulation for tinnitus treatment in a clinical setting
Source: Commun Med (Lond). 2025 Apr 28;5:112. doi: 10.1038/s43856-025-00837-3 (PMC12037789; doi:10.1038/s43856-025-00837-3)
Supplement: Supplementary file 3 — Supplementary Data [file 43856_2025_837_MOESM3_ESM.xlsx]

## Sheet: Fig. 3 
	Soure data for Fig. 3 (a, b, c, d, e)				Soure data for Fig. 3 (f)
	Change in THI score from initial assessment to FU1	Change in THI score from initial assessment to FU2			Severity group at initial assessment	Severity group at FU1	Severity group at FU2				Severity category code
	-78	-68			4	4	3			1 = Slight (0-16 points)
	-66	-72			3	2	1			2 = Mild (18-36 points)
	-66	-86			3	4	2			3 = Moderate (38-56 points)
	-60	-52			4	3	2			4 = Severe (58-76 points)
	-56	-56			4	2	2			5 = Catastrophic (78-100 points)
	-56	-62			4	3	2
	-56	-80			4	1	1
	-56	-48			3	2	2
	-52	-58			4	3	2
	-48	-58			3	2	2
	-48	-56			5	5	3
	-46	-58			4	3	2
	-46	-54			3	2	2
	-46	-54			4	3	3
	-46	-58			3	2	2
	-46	-54			3	3	2
	-44	-50			5	2	2
	-44	-66			5	3	1
	-44	-62			3	1	1
	-42	-54			3	3	1
	-42	-32			3	1	1
	-40	-42			4	2	2
	-40	-58			3	2	2
	-38	-42			5	3	1
	-38	-40			5	3	2
	-38	-52			4	3	3
	-36	-32			5	4	3
	-36	-44			3	2	2
	-34	-36			4	2	2
	-34	-20			3	2	2
	-34	-44			5	4	4
	-32	-34			5	3	2
	-32				3	2	2
	-32	-32			4	2	3
	-32	-36			4	4	3
	-32	-46			3	1	1
	-32	-62			3	3	2
	-32	-46			3	1	1
	-32	-38			3	2	2
	-32	-56			5	3	3
	-32	-36			5	4	4
	-32	-34			5	3	2
	-30	-32			3	3	3
	-30	-32			4	3	2
	-30	-34			3	2	2
	-30	-30			5	4	2
	-30	-28			4	4	4
	-30	-28			4	3	3
	-30	-24			4	4	3
	-28	-28			3	3	3
	-28	-22			3	2	2
	-28	-50			3	1	1
	-28	-44			3	3	2
	-28	-54			4	2	1
	-26	-22			4	2	1
	-26	-26			4	4	2
	-26	-72			3	2	2
	-26	-24			4	3	3
	-26	-72			4	1	1
	-26	-28			3	2	2
	-26	-28			3	2	2
	-24	-30			4	3	3
	-24	-34			3	3	3
	-24	-30			5	4	5
	-24	-14			4	4	2
	-24	-26			5	5	4
	-24	-30			3	2	2
	-24	-22			3	1	2
	-22	-24			3	1	1
	-22	-38			4	4	3
	-22	-26			3	2	2
	-22	-30			3	2	1
	-22	-34			4	3	3
	-22	-24			4	2	2
	-22	-24			3	3	3
	-22	-48			4	3	3
	-22	-16			3	1	1
	-22	-18			5	5	4
	-22	-34			4	2	1
	-22	-32			3	1	1
	-20	-24			4	3	2
	-20	-40			3	1	1
	-20	-16			3	2	2
	-20	-14			5	5	4
	-20	-26			3	1	1
	-20	-40			3	2	2
	-20	-20			3	2	2
	-20	-34			3	3	2
	-20	-16			3	3	3
	-20	-18			3	2	2
	-20	-24			5	3	3
	-20	-28			3	3	3
	-20	-32			3	3	2
	-20	-22			3	2	2
	-20	-28			4	2	2
	-18	-22			3	2	2
	-18	-64			4	2	1
	-18	-32			3	2	2
	-18	-28			5	5	4
	-18	-26			5	4	2
	-18	-70			3	2	2
	-18	-24			3	3	2
	-18	-32			3	3	2
	-18	-18			3	2	3
	-18	-22			5	5	5
	-18	-32			4	5	4
	-18	-24			3	2	2
	-18	-30			5	4	3
	-18	-18			5	4	3
	-18	-26			3	2	2
	-18	-6			5	2	1
	-18	-28			5	4	2
	-16	-22			5	4	3
	-16	-20			4	2	2
	-16	-36			4	4	2
	-16	-30			3	2	4
	-16	-24			4	3	2
	-16	-22			4	3	3
	-16	-30			3	3	3
	-16	-58			3	3	2
	-16	-22			3	2	2
	-16	-22			4	1	1
	-14	22			3	5	3
	-14	-12			5	4	4
	-14	-24			5	4	4
	-14	-28			3	2	1
	-14	-16			4	2	2
	-14	-18			5	3	2
	-14				3	3	3
	-14	-18			3	3	2
	-14	-14			5	5	5
	-14	-34			3	2	2
	-14	-16			3	2	2
	-12	-20			4	4	5
	-12	-16			4	1	1
	-12	-22			3	2	2
	-12	-36			3	2	2
	-12	-32			3	1	1
	-12	-36			3	3	2
	-12	-30			4	4	4
	-12	-14			4	4	2
	-10	-10			3	1	2
	-10	-22			5	3	3
	-10	-18			5	5	3
	-10	-20			4	3	3
	-10	-24			5	4	4
	-10				5	3	1
	-10	-18			3	3	2
	-10	-22			3	2	2
	-10	-14			3	2	2
	-10	-26			4	2	2
	-10	-14			4	4	3
	-10	-40			3	2	2
	-10	0			4	2	2
	-10	-24			3	2	2
	-10	-20			4	2	1
	-10	-10			3	2	1
	-10	-8			3	1	1
	-10	-30			3	2	1
	-8	-16			3	3	2
	-8	-10			4	3	2
	-8	-34			5	2	2
	-8	-14			3	2	1
	-8	-20			4	4	3
	-8	-34			3	1	2
	-8	-8			5	5	4
	-8	-40			4	3	3
	-8	-14			4	2	2
	-8	-40			3	5	4
	-8	-26			4	4	4
	-6	-18			4	4	3
	-6	-8			3	2	1
	-6	-20			4	3	2
	-6	-12			3	2	2
	-6				3	2	2
	-6	-12			3	2	2
	-6	-22			3	3	2
	-6	-18			3	2	1
	-6	-18			4	4	3
	-6	-12			4	4	3
	-6	-16			3	4	4
	-6	-8			3	1	2
	-6	-34			3	2	1
	-6	-6			3	2	1
	-4	-18			3	2	2
	-4	-20			5	1	2
	-4	-8			3	3	3
	-4	-16			4	3	3
	-4	-6			4	4	3
	-4	-26			5	5	5
	-4	-42			4	4	4
	-2	-4			4	1	1
	-2				4	3	3
	-2	-10			4	3	3
	-2	-24			3	3	1
	-2	-4			3	2	2
	0	-4			3	2	2
	0	-38			4	1	1
	0	-4			4	1	2
	0	-12			3	2	2
	0	-6			3	3	2
	0	-6			4	3	2
	2	-22			3	2	1
	2	-10			3	2	2
	2	16			4	4	3
	2	-8			4	2	1
	4	0			3	2	1
	4	2			3	2	2
	4	0			4	5	4
	4	-16			3	3	3
	8	34			3	2	2
	8	-14			5	3	3
	12	2
	14
	14	-14
	16	-12
	24	14
	28	-12

## Sheet: Fig. 4
	Soure data for Fig. 4 (a)			Source data for Fig. 4 (b)			Source data for Fig. 4 (c)
	Change in THI score from initial assessment to FU2	Do you find Lenire beneficial to your tinnitus journey?		Change in THI score from initial assessment to FU1	Change in THI score from initial assessment to FU2		Percentage change in THI from Initial to FU2	Do you find Lenire beneficial to your tinnitus journey?
	-86	Yes		-78	-68		-95.6522	Yes
	-80	Yes		-66	-72		-95.5556	Yes
	-72	Yes		-66	-86		-94.7368	Yes
	-72	Yes		-60	-52		-93.9394	Yes
	-72	Yes		-56	-56		-93.3333	Yes
	-70	Yes		-56	-62		-93.1034	Yes
	-68	Yes		-56	-80		-90.625	Yes
	-66	Yes		-56	-48		-90	Yes
	-64	Yes		-52	-58		-90	Yes
	-62	Yes		-48	-58		-90	Yes
	-62	Yes		-48	-56		-90	Yes
	-62	Yes		-46	-58		-89.4737	Yes
	-58	Yes		-46	-54		-89.4737	Yes
	-58	Yes		-46	-54		-86.2069	Yes
	-58	Yes		-46	-58		-84.8485	Yes
	-58	Yes		-46	-54		-84.375	Yes
	-58	Yes		-44	-50		-84.2105	Yes
	-58	Yes		-44	-66		-84.2105	Yes
	-56	Yes		-44	-62		-84.2105	Yes
	-56	Yes		-42	-54		-82.8571	Yes
	-56	Yes		-42	-32		-81.8182	Yes
	-54	Yes		-40	-42		-81.6326	Yes
	-54	Yes		-40	-58		-80.4878	Yes
	-54	Yes		-38	-42		-80	Yes
	-54	Yes		-38	-40		-79.5455	Yes
	-54	Yes		-38	-52		-78.9474	Yes
	-52	Yes		-36	-32		-77.2727	Yes
	-52	Yes		-36	-44		-77.2727	Yes
	-50	Yes		-34	-36		-76.4706	Yes
	-50	Yes		-34	-20		-76.3158	Yes
	-48	Yes		-34	-44		-75	Yes
	-48	Yes		-32	-34		-74.4186	Yes
	-46	Yes		-32			-73.913	Yes
	-46	Yes		-32	-32		-73.913	Yes
	-44	Yes		-32	-36		-73.6842	Yes
	-44	Yes		-32	-46		-73.6842	Yes
	-44	Yes		-32	-62		-73.6842	Yes
	-42	Yes		-32	-46		-73.5294	Yes
	-42	Yes		-32	-38		-72	Yes
	-42	Yes		-32	-56		-72	Yes
	-40	Yes		-32	-36		-70.9677	Yes
	-40	Yes		-32	-34		-70.8333	Yes
	-40	Yes		-30	-32		-70.7317	Yes
	-40	Yes		-30	-32		-69.697	Yes
	-40	Yes		-30	-34		-69.2308	Yes
	-40	Yes		-30	-30		-68.8889	Yes
	-38	Yes		-30	-28		-68.5714	Yes
	-38	Yes		-30	-28		-68.421	Yes
	-38	Yes		-30	-24		-68.421	Yes
	-36	Yes		-28	-28		-67.8571	Yes
	-36	Yes		-28	-22		-66.6667	Yes
	-36	Yes		-28	-50		-66.6667	Yes
	-36	Yes		-28	-44		-65.3846	Yes
	-36	Yes		-28	-54		-65	Yes
	-36	Yes		-26	-22		-64.8649	Yes
	-34	Yes		-26	-26		-64.5833	Yes
	-34	Yes		-26	-72		-64.5161	Yes
	-34	Yes		-26	-24		-64.2857	Yes
	-34	Yes		-26	-72		-64	Yes
	-34	Yes		-26	-28		-63.6364	Yes
	-34	Yes		-26	-28		-62.5	Yes
	-34	Yes		-24	-30		-61.5385	Yes
	-34	Yes		-24	-34		-60.4651	Yes
	-34	Yes		-24	-30		-60.4167	Yes
	-34	Yes		-24	-14		-60	Yes
	-34	Yes		-24	-26		-60	No
	-32	Yes		-24	-30		-59.2593	Yes
	-32	Yes		-24	-22		-58.6207	Yes
	-32	Yes		-22	-24		-58	Yes
	-32	Yes		-22	-38		-57.8947	Yes
	-32	Yes		-22	-26		-57.8947	Yes
	-32	Yes		-22	-30		-57.1429	Yes
	-32	Yes		-22	-34		-57.1429	Yes
	-32	Yes		-22	-24		-57.1429	Yes
	-32	Yes		-22	-24		-57.1429	Yes
	-32	Yes		-22	-48		-57.1429	Yes
	-32	Yes		-22	-16		-56.7568	Yes
	-30	Yes		-22	-18		-56.0976	Yes
	-30	Yes		-22	-34		-54.8387	Yes
	-30	Yes		-22	-32		-54.5455	Yes
	-30	Yes		-20	-24		-54.2857	Yes
	-30	Yes		-20	-40		-54.054	Yes
	-30	Yes		-20	-16		-52.6316	Yes
	-30	Yes		-20	-14		-52.6316	Yes
	-30	Yes		-20	-26		-52.3809	Yes
	-30	Yes		-20	-40		-52.3809	Yes
	-30	Yes		-20	-20		-52.3809	Yes
	-28	Yes		-20	-34		-51.8518	Yes
	-28	Yes		-20	-16		-51.8518	Yes
	-28	Yes		-20	-18		-51.7241	Yes
	-28	Yes		-20	-24		-50	Yes
	-28	Yes		-20	-28		-50	Yes
	-28	Yes		-20	-32		-50	Yes
	-28	Yes		-20	-22		-50	Yes
	-28	Yes		-20	-28		-50	Yes
	-28	Yes		-18	-22		-48.2759	Yes
	-28	Yes		-18	-64		-48	Yes
	-26	Yes		-18	-32		-47.8261	Yes
	-26	Yes		-18	-28		-47.8261	Yes
	-26	Yes		-18	-26		-47.6191	Yes
	-26	Yes		-18	-70		-47.6191	Yes
	-26	Yes		-18	-24		-47.3684	Yes
	-26	Yes		-18	-32		-47.3684	Yes
	-26	Yes		-18	-18		-46.6667	Yes
	-26	Yes		-18	-22		-46.6667	Yes
	-26	Yes		-18	-32		-45.8333	Yes
	-24	Yes		-18	-24		-45.8333	Yes
	-24	Yes		-18	-30		-45.8333	Yes
	-24	Yes		-18	-18		-45.7143	Yes
	-24	Yes		-18	-26		-45.6522	Yes
	-24	Yes		-18	-6		-45.4545	Yes
	-24	Yes		-18	-28		-45	Yes
	-24	Yes		-16	-22		-45	Yes
	-24	Yes		-16	-20		-44.8276	Yes
	-24	Yes		-16	-36		-44.7368	Yes
	-24	Yes		-16	-30		-44.4444	Yes
	-24	Yes		-16	-24		-44.4444	Yes
	-24	Yes		-16	-22		-44.4444	Yes
	-24	Yes		-16	-30		-44.4444	Yes
	-24	No		-16	-58		-44.1176	Yes
	-22	Yes		-16	-22		-44	Yes
	-22	Yes		-16	-22		-43.3333	Yes
	-22	Yes		-14	22		-43.2432	Yes
	-22	Yes		-14	-12		-43.1818	Yes
	-22	Yes		-14	-24		-42.8571	Yes
	-22	Yes		-14	-28		-42.8571	Yes
	-22	Yes		-14	-16		-42.3077	Yes
	-22	Yes		-14	-18		-42.1053	Yes
	-22	Yes		-14			-42.1053	Yes
	-22	Yes		-14	-18		-42.1053	Yes
	-22	Yes		-14	-14		-41.6667	Yes
	-22	Yes		-14	-34		-41.3793	Yes
	-22	Yes		-14	-16		-40.9091	Yes
	-22	Yes		-12	-20		-40.625	Yes
	-22	Yes		-12	-16		-40	Yes
	-20	Yes		-12	-22		-38.2353	Yes
	-20	Yes		-12	-36		-37.5	Yes
	-20	Yes		-12	-32		-37.5	Yes
	-20	Yes		-12	-36		-37.1429	Yes
	-20	Yes		-12	-30		-37.037	Yes
	-20	Yes		-12	-14		-36.8421	No
	-20	Yes		-10	-10		-36.6667	Yes
	-20	Yes		-10	-22		-36.6667	Yes
	-20	Yes		-10	-18		-36.3636	Yes
	-18	Yes		-10	-20		-36.3636	Yes
	-18	Yes		-10	-24		-35	Yes
	-18	Yes		-10			-35	Yes
	-18	Yes		-10	-18		-35	Yes
	-18	Yes		-10	-22		-34.6154	Yes
	-18	Yes		-10	-14		-34.6154	Yes
	-18	Yes		-10	-26		-34.4828	Yes
	-18	Yes		-10	-14		-34.4828	Yes
	-18	Yes		-10	-40		-33.3333	Yes
	-18	Yes		-10	0		-32.5581	Yes
	-18	Yes		-10	-24		-32.1429	Yes
	-18	Yes		-10	-20		-31.8182	Yes
	-16	Yes		-10	-10		-31.8182	Yes
	-16	Yes		-10	-8		-31.5789	Yes
	-16	Yes		-10	-30		-31.5789	Yes
	-16	Yes		-8	-16		-30.9524	Yes
	-16	No		-8	-10		-30.7692	Yes
	-16	Yes		-8	-34		-30.5556	Yes
	-16	Yes		-8	-14		-29.7297	Yes
	-16	Yes		-8	-20		-29.1667	Yes
	-16	Yes		-8	-34		-29.1667	Yes
	-16	Yes		-8	-8		-29.1667	Yes
	-14	Yes		-8	-40		-28.5714	Yes
	-14	Yes		-8	-14		-27.5862	Yes
	-14	Yes		-8	-40		-26.9231	Yes
	-14	Yes		-8	-26		-26.6667	Yes
	-14	No		-6	-18		-26.4706	Yes
	-14	Yes		-6	-8		-26.3158	Yes
	-14	Yes		-6	-20		-26.3158	Yes
	-14	Yes		-6	-12		-26.3158	No
	-14	Yes		-6			-26.087	Yes
	-14	Yes		-6	-12		-23.0769	Yes
	-12	Yes		-6	-22		-22.2222	Yes
	-12	Yes		-6	-18		-21.7391	Yes
	-12	Yes		-6	-18		-21.0526	Yes
	-12	Yes		-6	-12		-20.8333	Yes
	-12	Yes		-6	-16		-20.8333	Yes
	-12	Yes		-6	-8		-20	Yes
	-12	Yes		-6	-34		-19.0476	Yes
	-10	Yes		-6	-6		-18.75	Yes
	-10	Yes		-4	-18		-18.4211	Yes
	-10	No		-4	-20		-16.6667	Yes
	-10	No		-4	-8		-16.6667	Yes
	-10	No		-4	-16		-16.3265	No
	-8	No		-4	-6		-16.129	No
	-8	No		-4	-26		-16	Yes
	-8	No		-4	-42		-13.7931	No
	-8	Yes		-2	-4		-13.3333	No
	-8	Yes		-2			-12.5	Yes
	-8	Yes		-2	-10		-11.7647	No
	-6	No		-2	-24		-10.8696	No
	-6	No		-2	-4		-10.7143	No
	-6	No		0	-4		-10.5263	Yes
	-6	No		0	-38		-10	No
	-6	Yes		0	-4		-9.52381	Yes
	-4	Yes		0	-12		-8.33333	No
	-4	Yes		0	-6		-7.89474	No
	-4	Yes		0	-6		-7.69231	Yes
	-4	No		2	-22		-5	No
	0	No		2	-10		0	No
	0	No		2	16		0	No
	0	No		2	-8		0	No
	2	No		4	0		2.17391	No
	2	No		4	2		2.5641	No
	14	No		4	0		25	No
	16	No		4	-16		28.5714	No
	22	No		8	34		50	No
	34	No		8	-14		54.8387	No
				12	2
				14
				14	-14
				16	-12
				24	14
				28	-12

## Sheet: Supplementary Fig. 1 
	Soure data for Supplementary Figure 1 (a, b, c, d,e,f)
	Change in THI score from initial assessment to FU1	Change in THI score from initial assessment to FU2	Gender
	-66	-86	M
	-56	-80	M
	-26	-72	F
	-66	-72	M
	-26	-72	F
	-18	-70	M
	-78	-68	F
	-44	-66	F
	-18	-64	M
	-32	-62	F
	-44	-62	M
	-56	-62	F
	-16	-58	M
	-40	-58	F
	-48	-58	M
	-46	-58	M
	-52	-58	M
	-46	-58	M
	-32	-56	M
	-56	-56	M
	-48	-56	M
	-46	-54	M
	-46	-54	M
	-42	-54	M
	-46	-54	F
	-28	-54	M
	-38	-52	M
	-60	-52	M
	-28	-50	F
	-44	-50	F
	-56	-48	M
	-22	-48	M
	-32	-46	F
	-32	-46	F
	-34	-44	F
	-28	-44	F
	-36	-44	M
	-4	-42	M
	-40	-42	M
	-38	-42	M
	-20	-40	F
	-38	-40	M
	-10	-40	M
	-8	-40	M
	-8	-40	M
	-20	-40	M
	-32	-38	M
	0	-38	M
	-22	-38	F
	-16	-36	F
	-32	-36	M
	-12	-36	F
	-12	-36	F
	-34	-36	M
	-32	-36	F
	-32	-34	M
	-22	-34	M
	-20	-34	M
	-14	-34	M
	-24	-34	M
	-32	-34	M
	-30	-34	F
	-22	-34	M
	-8	-34	M
	-6	-34	M
	-8	-34	M
	-30	-32	M
	-12	-32	F
	-18	-32	F
	-32	-32	M
	-18	-32	M
	-18	-32	F
	-22	-32	M
	-20	-32	M
	-42	-32	F
	-30	-32	M
	-36	-32	M
	-22	-30	F
	-18	-30	M
	-30	-30	M
	-10	-30	M
	-12	-30	M
	-24	-30	M
	-16	-30	M
	-24	-30	F
	-24	-30	M
	-16	-30	M
	-28	-28	M
	-14	-28	M
	-18	-28	F
	-20	-28	M
	-18	-28	F
	-20	-28	M
	-26	-28	M
	-30	-28	M
	-30	-28	M
	-26	-28	M
	-18	-26	M
	-20	-26	F
	-4	-26	M
	-18	-26	F
	-8	-26	F
	-26	-26	M
	-24	-26	M
	-10	-26	M
	-22	-26	M
	-2	-24	M
	-22	-24	M
	-26	-24	F
	-22	-24	M
	-22	-24	M
	-20	-24	F
	-18	-24	M
	-20	-24	M
	-14	-24	M
	-16	-24	M
	-18	-24	M
	-30	-24	M
	-10	-24	M
	-10	-24	M
	-16	-22	M
	-24	-22	M
	-18	-22	M
	-18	-22	F
	-10	-22	M
	-10	-22	F
	-26	-22	F
	-12	-22	M
	-16	-22	M
	-20	-22	M
	2	-22	M
	-16	-22	F
	-6	-22	F
	-16	-22	F
	-28	-22	M
	-10	-20	F
	-12	-20	M
	-4	-20	M
	-20	-20	M
	-34	-20	F
	-6	-20	F
	-10	-20	M
	-8	-20	M
	-16	-20	F
	-18	-18	M
	-10	-18	M
	-18	-18	M
	-6	-18	M
	-14	-18	M
	-6	-18	F
	-14	-18	M
	-4	-18	M
	-6	-18	F
	-22	-18	F
	-20	-18	M
	-10	-18	M
	-8	-16	F
	-4	-16	F
	-14	-16	M
	-20	-16	M
	-22	-16	F
	-14	-16	M
	-12	-16	M
	-6	-16	M
	-20	-16	M
	4	-16	M
	-14	-14	M
	-8	-14	M
	-10	-14	M
	-24	-14	M
	-10	-14	M
	-20	-14	M
	-12	-14	M
	-8	-14	M
	8	-14	M
	14	-14	F
	-6	-12	M
	28	-12	M
	16	-12	M
	-14	-12	M
	-6	-12	M
	0	-12	M
	-6	-12	F
	-8	-10	M
	-10	-10	M
	2	-10	M
	-2	-10	M
	-10	-10	M
	-10	-8	M
	2	-8	M
	-4	-8	M
	-8	-8	M
	-6	-8	M
	-6	-8	F
	-4	-6	M
	0	-6	F
	0	-6	M
	-6	-6	M
	-18	-6	M
	0	-4	M
	-2	-4	M
	0	-4	M
	-2	-4	F
	4	0	M
	4	0	F
	-10	0	F
	12	2	F
	4	2	M
	24	14	M
	2	16	M
	-14	22	M
	8	34	M
	-6		M
			M
	-32		M
	-14		M
	-10		M
			F
	-2		M
	14		M

## Sheet: Supplementary Fig. 2
	Soure data for Supplementary Figure 2 (a, b)
	THI score initial assessment	THI score at first follow-up (FU1)	THI score at second follow-up (FU2)	Gender
	70	62	44	F
	38	20	6	F
	44	58	30	F
	60	50	34	M
	58	36	24	M
	66	54	36	M
	76	10	4	M
	38	30	22	F
	60	44	30	M
	52	32	18	M
	96	88	56	M
	58	38	34	F
	38	30	28	M
	68	46	38	F
	54	36	30	M
	38	38	34	M
	90	34	28	F
	80	54	8	F
	38	14	12	M
	52	40	16	F
	38	6	4	M
	62	34	18	F
	42	20	18	M
	82	38	16	F
	82	42	24	F
	60	56	52	M
	80	62	50	M
	42	28	18	M
	60	34	32	M
	52	22	20	M
	92	72	72	M
	82	50	36	F
	40	26	24	M
	58	24	38	F
	72	62	50	F
	38	8	6	M
	56	44	20	F
	46	12	2	F
	46	22	24	M
	100	48	42	M
	84	70	68	M
	98	42	18	M
	76			M
	42	40	38	M
	62	42	22	F
	48	30	30	M
	88	70	18	M
	68	58	60	M
	72	52	40	M
	76	66	56	F
	52	52	48	M
	38	28	28	M
	38	8	10	M
	54	48	34	F
	70	24	12	M
	66	34	4	F
	40	54		M
	74	66	34	M
	54	24	26	M
	60	56	54	M
	58	16	4	M
	48	36	26	M
	38	22	18	F
	74	52	42	M
	56	56	50	M
	98	76	82	F
	68	60	34	M
	96	86	76	M
	38	32	26	F
	40	16	26	M
	38	12	12	M
	76	62	42	M
	40	26	22	M
	40	30	16	M
	60	42	38	F
	60	36	30	F
	50	44	42	M
	68	46	50	F
	40	8	8	M
	80	78	76	F
	66	18	10	M
	40	16	10	M
	58	40	32	M
	38	10	10	M
	38	18	22	M
	92	90	68	M
	38	8	8	M
	38	26	18	M
	38	32	26	M
	44	38	26	F
	48	42	40	F
	44	34	30	M
	84	46	44	M
	42	46	42	F
	50	52	28	M
	56	24	18	M
	58	34	28	M
	54	32	30	M
	66	20	12	M
	48	30	26	M
	96	78	68	F
	90	62	36	M
	46	30	24	F
	42	38	22	M
	52	46	30	F
	48	30	42	M
	92	94	82	M
	76	84	62	M
	38	28	24	M
	88	66	50	F
	80	70	40	M
	48	22	26	F
	84	70		M
	90	24	4	M
	86	68	22	M
	98	66	42	M
	76	30	18	M
	74	70	32	M
	44	30	66	M
	58	44	30	M
	58	50	38	M
	52	44	38	M
	54	38	30	M
	40	20	26	M
	60	14	6	F
	54	82	42	M
	86	66	58	M
	84	66	58	F
	38	22	16	M
	62	32	28	F
	96	52	34	M
	52	56	52	M
	52	46	36	M
	78	90	80	F
	50	32	26	M
	48	32	18	M
	62	70	96	M
	58	14	8	F
	38	28	20	M
	54	44		M
	40	30	22	M
	44	12	10	M
	56	38	24	F
	76	66	76	F
	70	70	32	M
	42	14	20	M
	84	48	40	M
	96	80	38	M
	64	42	38	M
	78	72	60	F
	80	54	8	F
	48	40	34	M
	42	32	20	M
	48	18	24	M
	60	34	32	M
	74	58	52	F
	42	36	30	M
	66	34	20	F
	54	36	26	F
	68	30	16	M
	74			F
	46	24	12	M
	40	8	4	M
	38	18	10	M
	52	48	34	M
	60	40	20	M
	86	26	34	M
	38	20	6	M
	62	60	52	M
	50	14	18	M
	90	80	60	M
	60	40	44	M
	76	44		M
	66	28	24	M
	56	80	70	M
	82	80		M
	76	76	70	F
	58	62	42	M
	50	18	14	F
	74	52	26	M
	48	36	34	M
	40	26	26	M
	38	26	22	M
	56	46	32	M
	46	22	12	M
	70	58	38	F
	58	60	50	M
	56	58	72	M
	54	12	22	F
	50	34	14	F
	40	20	14	F
	38	24	20	M
	76	70		M
	88	10	20	F
	48	38	38	M
	64	50	52	M
	60	60	48	M
	92	96	94	M
	72	66	66	M
	60	4	4	M
	60	44	38	M
	66	40	42	F
	48	42	14	M
	42	24	24	M
	44	22	20	M
	64	16	6	M
	70	14	22	M
	54	20	18	M
	44	40	28	F
	68	40	18	F
	38	30	4	M
	38	30	30	M
	68	64	42	M
	64	18	10	M
	38	18	16	M
	52	32	34	M
	72	88	60	M
	56	50	38	M
	42	22	18	M
	92	52	50	M
